# Supplementary material for: Inhibition of topoisomerase 2 catalytic activity impacts the integrity of heterochromatin and repetitive DNA and leads to interlinks between clustered repeats
Source: Nat Commun. 2024 Jul 8;15:5727. doi: 10.1038/s41467-024-49816-7 (PMC11231352; doi:10.1038/s41467-024-49816-7)
Supplement: Supplementary file 8 — Source Data [file 41467_2024_49816_MOESM8_ESM.zip › Source Data Figure 1.xlsx]

## Sheet: Sheet 1
Fig. 1b	Global Damage			Heterochromatin
Biological Replicates:	1st	2nd	3rd	1st	2nd	3rd
ICRF-193	3.75	3.07692	4.56432	33.75	77.0492	47.3029
Etoposide	64.5963	45.509	76.2931	7.26257	22.7545	3.87931
Fig. 1c		ICRF-193 release
Biological Replicate	DMSO	0h	2h	4h	6h
1st	0	51.5152	46.0784	27.451	9.80392
2nd	3.33333	56	36	16	18
3rd	0.909091	41.1765	26.6055	16.5049	10.4167
Fig. 1e		DMSO		ICRF-193
	Biological Replicate	1st	2nd	1st	2nd
	G1	0.31	0.42	7.01	6.85
	S	8.65	10.79	14.75	13.9
	G2	3.62	6.93	16.89	17.83
Fig. 1i	DMSO			ICRF-193
Biological Replicates:	1st	2nd	3rd	1st	2nd	3rd
G1	1.4	1.91	2.0669	11	13.91	9.58
S	3.64	6.08	5.87	12.2	17.82	15.69
G2	3.83	5.57	5.22	26.57	33.39	33.49
Fig. 1j	DMSO				ICRF-193
Biological Replicates:	1st	2nd	3rd	4th	1st	2nd	3rd	4th
G1	2.18	0.93	0.811	6.81	3.19	3.53	4.1	5.77
S	10.97	18.89	12.24	15.18	17.54	23	20.73	19.78
G2	7.87	7.51	5.61	8.9	25.12	20.35	20.89	27.28
