# Supplementary material for: Inhibition of topoisomerase 2 catalytic activity impacts the integrity of heterochromatin and repetitive DNA and leads to interlinks between clustered repeats
Source: Nat Commun. 2024 Jul 8;15:5727. doi: 10.1038/s41467-024-49816-7 (PMC11231352; doi:10.1038/s41467-024-49816-7)
Supplement: Supplementary file 8 — Source Data [file 41467_2024_49816_MOESM8_ESM.zip › Source Data Figure 2.xlsx]

## Sheet: Sheet1
Fig. 2b
G2-arrested cells	Percentage of cells		Fold change
Biological Replicate	Scr+ICRF-193	siTop2α+ICRF-193	Scr+ICRF-193	siTop2α+ICRF-193
1st	94.8276	18.75	1	0.197727
2nd	91.8367	26	1	0.283111
3rd	81.1321	37.2549	1	0.459188
Fig. 2d	Percentage of cells		Fold change
Biological Replicate	Scr+ICRF-193	siTop2β+ICRF-193	Scr+ICRF-193	siTop2β+ICRF-193
1st	42	24	1	0.571429
2nd	30	21	1	0.7
3rd	36.022	19.653	1	0.545596
Fig. 2f
G2-gated cells	Number of foci			Fold change
Biological Replicate	IAA + DMSO	H2O + ICRF-193	IAA + ICRF-193	IAA + DMSO	H2O + ICRF-193	IAA + ICRF-193
1st	0.163	0.268	0.135	1	1.64417	0.828221
2nd	0.344	0.646	0.317	1	1.87791	0.921512
3rd	0.246	0.625	0.239	1	2.54065	0.971545
Fig. 2g
G2-gated cells
Biological Replicate	Number of foci			Fold change
1st	1.49	2.892	1.612	1	1.94094	1.08188
2nd	2.197	4.216	2.61	1	1.91898	1.18798
3rd	2.698	5.489	3.015	1	2.03447	1.11749
Fig. 2i		WT			Top2bKO
	Biological Replicate	1st	2nd	3rd	1st	2nd	3rd
G1	DMSO	3.07	2.83	1.54	2.57	1.73	1.59
	ICRF-193	7.58	7.01	9.59	7.62	5.373	5.5
S	DMSO	10.87	19.22	16.06	13.15	15.47	12.65
	ICRF-193	22.5	24.06	26.03	14.07	19.24	18.75
G2	DMSO	9.14	13.37	10.58	9.51	11.47	8.24
	ICRF-193	33.98	31.88	37.48	26.63	29.8	29.93
