# Supplementary material for: Inhibition of topoisomerase 2 catalytic activity impacts the integrity of heterochromatin and repetitive DNA and leads to interlinks between clustered repeats
Source: Nat Commun. 2024 Jul 8;15:5727. doi: 10.1038/s41467-024-49816-7 (PMC11231352; doi:10.1038/s41467-024-49816-7)
Supplement: Supplementary file 8 — Source Data [file 41467_2024_49816_MOESM8_ESM.zip › Source Data Figure 3.xlsx]

## Sheet: Sheet1
Fig. 3b
	Major Satellites	1st replicate	2nd replicate
Input	DMSO	2.78064e+06	2.7374e+06
	ICRF193 0h rls	2.76023e+06	2.73406e+06
	ICRF193 3h rls	2.74396e+06	2.79763e+06
ChIP	DMSO	2.23685e+06	1.84913e+06
	ICRF193 0h rls	1.07873e+07	1.09916e+07
	ICRF193 3h rls	5.76048e+06	6.39788e+06
Fig. 3c
	Minor Sats	1st replicate	2nd replicate
Input	DMSO	183186	187122
	ICRF193 0h rls	184838	185537
	ICRF193 3h rls	186576	186938
ChIP	DMSO	184462	177469
	ICRF193 0h rls	340898	335834
	ICRF193 3h rls	247040	296770
Fig. 3d
	LSU-rRNA_Hsa	1st replicate	2nd replicate
Input	DMSO	6315.66	5990.41
	ICRF193 0h rls	6628.22	5876.64
	ICRF193 3h rls	6495.21	6229.81
ChIP	DMSO	7231.61	6887.49
	ICRF193 0h rls	10098.1	10874.3
	ICRF193 3h rls	8293.15	8263.64
Fig. 3e
	SSU-rRNA_Hsa	1st replicate	2nd replicate
Input	DMSO	4879.4	4562.22
	ICRF193 0h rls	5094.76	4371.36
	ICRF193 3h rls	4746.4	4392.81
ChIP	DMSO	6377.89	6566.39
	ICRF193 0h rls	10765.7	11773.5
	ICRF193 3h rls	8483.97	8244.51
Fig. 3f	DMSO	ICRF-193
Exon	1	4
Intron	18	21
TTS	17	16
Promoter	13	14
Intergenic	14	83
SINE	2	21
LINE	3	11
LTR	26	121
Satellite	13	78
rRNA	8	14
Fig. 3g	DMSO	ICRF-193
Exon	8	24
Intron	27	69
TTS	13	18
Promoter	10	20
Intergenic	62	203
SINE	12	32
LINE	13	44
LTR	42	264
Satellite	7	28
rRNA	8	17
Fig. 3h	3 biological reps			Fig. 3j	ICRF No Exonuclease III	DMSO	ICRF 0 HRS
DMSO	ICRF-193 0h rls	ICRF 4 hrs		1st replicate	0	28	100
0.429951	3.52606	4.66952		2nd replicate	0	41	70
1.74878	3.71283	3.42709		3rd replicate	-	32	61
1.32581	2.88611	2.02586		4th replicate	-	42	79.6
2.58089	2.91405	2.14617
1.49535	2.52372	2.32673
1.29355	1.26276	1.41314
0.647649	2.58875	2.22623
0.568981	2.74397	4.94318
0.124078	3.50851	5.00912
0.216712	0.162737	2.21404
0.073063	1.50593	2.05411
0.088202	3.57913	5.00339
0.332665	4.03484	2.24606
0.543877	2.77808	2.27867
0.298714	2.96043	1.37429
1.36403	3.22493	2.07208
0.231724	1.74509	2.07247
0.50368	2.56903	3.15801
0.061594	2.86081	3.96293
1.68615	1.17364	2.58278
1.18247	3.19747	2.19433
2.92376	1.60905	2.30415
3.21197	3.3043	2.05326
1.66258	1.34877	2.18148
4.91279	1.358	2.15342
3.15324	3.38735	1.8081
2.28752	1.84362	4.88323
1.23242	1.04081	3.1709
2.65694	3.10011	3.94225
2.2827	2.48481	1.89547
1.63551	3.5592	3.00273
0.884211	1.77236	1.92298
2.96062	1.21481	2.20871
1.32155	1.15718	2.26113
2.01516	3.28045	3.37022
2.41284	1.98058	0.345879
4.00214	2.93882	2.21453
3.28614	1.56035	3.04229
2.93766	3.51823	1.48909
1.99322	1.27607	1.48223
1.53114	3.417	3.13184
2.02272	1.93294	2.04239
1.02379	1.99695	2.96574
0.805314	2.08407	1.19959
2.42643	3.2111	3.89042
4.40327	1.13742	2.24068
1.46239	0.644083	4.69779
4.03744	3.48867	0.629653
1.14071	1.46099	0.183583
2.05243	1.92531	2.49434
2.44586	1.81408	3.46607
1.45149	2.19247	1.94207
1.35823	3.94615	2.15659
1.12978	1.76753	3.25216
0.356152	0.873434	1.47792
3.5444	2.66959	2.0218
1.87154	1.26017	2.06193
1.1768	0.94647	2.42794
2.06281	1.24257	3.08804
3.65292	1.07412	1.78118
0.793249	1.51869	2.77055
0.915442	1.52186	1.5301
0.411255	1.50833	2.51285
0.889059	1.48548	2.9714
3.05335	1.46966	2.92651
1.36165	2.31759	2.38456
0.785176	0.717494	2.76248
1.67081	0.778589	1.14889
1.9891	1.18242	2.10217
1.7021	0.450654	1.24566
0.886991	3.46662	2.51457
0.791871	1.37297	3.36138
2.2276	2.06143	3.65459
2.6434	3.25625	3.63198
1.81458	0.539066	0.989964
0.838777	1.25236	4.62252
1.21598	0.855347	2.37443
0.125204	0.107348	1.5136
3.24065	1.80067	1.91812
5.61004	2.84353	2.28742
1.24375	1.9893	2.57644
1.43557	4.35813	2.26781
1.88372	3.01582	1.05229
1.61628	1.93401	1.54152
2.07825	2.75308	1.52899
0.848158	1.70262	2.32396
1.55709	1.04874	0.737409
0.835588	0.691773	2.98482
1.64359	1.19724	1.23615
0.681357	1.15392	0.827781
0.920267	1.37094	2.02508
0.320201	1.78037	2.15459
1.84258	1.77679	1.01492
2.24971	3.41057	4.18424
1.92098	1.34912	3.38449
0.770328	2.01237	3.05919
3.27979	2.84148	3.5003
1.15799	4.37405	3.06914
0.824974	3.81517	1.74759
0.944783	5.12742	3.91235
3.19437	3.60967	1.51577
0.510132	3.88133	1.49274
1.14081	2.47307	2.98287
1.28378	3.83537	1.71894
0.533987	4.78213	3.44176
1.05719	1.50569	2.03849
1.46876	0.323897	1.35825
2.12824	1.83973	2.27718
1.10242	3.99976	1.79081
2.07986	2.64095	3.04549
1.42342	1.65513	4.05573
2.00467	3.59479	1.41804
1.76536	3.51721	1.71815
0.940692	2.01937	1.4623
1.95396	2.70647	0.440168
2.21301	3.57987	3.68043
2.24606	2.53175	2.18965
1.55789	0.961595	3.2949
1.3552	2.56612	2.19356
1.67978	2.91191	2.15649
1.32759	1.60184	3.74408
1.52553	2.03996	2.12385
1.52921	1.855	2.04401
2.11799	4.57528	3.31103
2.15467	4.35515	0.732823
2.40159	3.07202	1.23171
1.85618	1.86439	1.2113
2.13118	1.81798	1.96898
1.85586	2.44101	0.98483
2.07931	4.23158	2.19152
3.62827	1.97615	1.26725
2.67988	1.09639	2.48657
1.8904	3.48083	3.80944
0.689059	3.45073	3.62086
0.550724	2.24602	1.76838
0.830046	4.55994	2.88809
0.230401	1.89513	1.77684
1.07182	1.06663	1.39942
0.158053	2.73346	1.99291
0.774337	1.26416	2.47071
0.430851	2.20508	1.5464
0.461631	5.13752	2.09183
1.1503	3.42436	3.77665
0.154386	1.22298	1.70866
0.727323	2.084	2.09656
0.95264	1.60705	3.32203
1.20521	1.46797	1.10848
1.07206	1.21776	2.04612
1.10438	3.9677	3.2279
1.43902	3.22896	0.035738
0.879675	1.77675	0.517091
0.923459	4.71785	0.401768
1.07594	1.11713	1.92247
1.0927	3.80339	3.51433
0.039393	4.03233	0.562107
0.789349	1.51587	0.125238
1.15819	1.9781	2.81272
0.290876	1.46135	3.56131
0.363948	1.09162	1.32132
0.909081	0.560137	4.93909
0.83465	1.83011	2.17311
0.349385	0.875788	1.81855
2.08449	1.10872	2.47722
2.0731		1.73685
1.61235	3.36422	2.05489
2.1354	4.32126	2.03118
3.8193	1.83848	4.59867
1.67826	0.768514	1.48045
1.63738	0.857161	2.24329
1.12612	1.38853	2.04379
1.63253	3.11311	2.00449
2.94327	3.04683	1.88943
1.6039	1.38633	0.771863
1.61805	0.895393	0.635298
2.77504	3.00769	0.999129
5.5146	3.1778	1.09775
1.93783	1.31183	1.23308
2.9363	0.974458	2.58561
0.840097	1.48962	1.59083
1.56934	4.33615	2.45726
1.22713	2.35454	3.75215
1.5343	1.82762	0.924329
0.529175	0.772608	1.79653
1.85742	2.64199	1.68314
3.16713	2.80891	1.81754
0.690709	1.57595	2.09708
2.46438	0.791812	1.89122
1.54533	2.44218	1.64862
1.79261	2.61646	3.07024
2.57645	2.6009	1.54341
1.02872	2.71535	2.47068
3.61281	1.50301	1.80753
1.55356	2.38293	2.39416
2.27719	3.63822	3.13407
3.62785	1.19962	2.808
2.59945	0.945986	1.18902
0.668757	0.194449	2.04567
1.47008	2.54047	2.02339
2.3786	0.669008	1.42953
2.19891	1.43478	3.11387
2.01634	1.71296	1.80389
2.70621	1.4512	2.31432
1.87711	2.17661	2.70478
3.37845	2.03193	1.06079
0.5806	1.99635	3.32519
0.227597	1.50887	4.36307
1.5996	2.04074	2.08174
1.92328	1.02797	2.66661
2.19904	2.54118	4.29511
0.831289	2.60422	2.83949
1.56385	1.31224	1.57104
2.66541	1.49598	1.87201
1.1404	1.23637	1.44418
2.36779	1.99667	3.34685
0.636409	2.74509	1.24777
1.83886	2.96435	2.13975
0.443428	2.27839	0.757824
0.718781	2.66935	1.11167
0.685182	1.1091	0.55186
0.459765	1.42064	0.734974
0.166501	2.21441	0.678674
0.136218	1.96652	0.512241
0.386871	1.08306	0.485295
0.276617	0.488465	2.13605
0.92143	1.09512	1.45086
0.529425	0.69336	2.05842
0.536895	1.95639	1.8298
3.29734	3.06366	1.33028
0.863504	2.14917	2.70342
0.21677	1.10136	0.16517
1.63116	1.48361	0.737796
1.11826	3.02873	1.72019
2.26828	2.66651	1.65053
1.26031	2.92909	1.12833
2.5064	3.755	1.52509
0.371038	1.23508	1.52859
0.27958	1.80486	1.38844
0.655567	0.827711	2.79572
1.63574	2.20356	2.61363
0.93499	1.71591	3.45198
2.79177	2.82779	0.584374
2.54074	1.47664	0.991089
1.01903	0.588734	3.00856
0.995823	2.23332	1.60281
0.527364	0.871104	2.37069
1.21053	1.83228	2.07593
1.37454	3.61797	2.71492
0.924134	3.0471	3.52915
0.464916	2.3879	3.20245
2.45134	2.7527	3.88488
1.66186	1.81593	2.07411
0.422525	3.00135	1.36252
3.43253	1.44394	0.741634
1.11046	0.155257	0.364074
0.571812	2.92719	0.968136
1.39207	1.89627	0.190525
0.491327	1.71774	1.26343
2.21355	0.620721	2.05237
0.965489	1.91601	2.84454
0.403433	2.19283	3.61018
2.00755	2.04933	1.39165
1.7868	0.058244	2.15803
1.121	2.45996	2.36713
1.36726	0.94642	2.45543
2.01921	1.38792	0.869686
1.08974	1.32221	1.32794
1.62147	2.2911	0.268384
0.652057	4.01871	0.873564
1.19696	3.15182	2.41239
1.00395	1.76947	0.778865
1.78651	2.55155	3.0846
1.52323	3.63584	1.34051
1.04687	1.73894	1.96188
0.805043	1.64356	2.60341
2.05201	2.36726	3.97244
1.00852	1.64913	1.95194
1.53309	0.972725	1.97525
1.18185	4.04993	1.48524
1.1859	1.35777	3.20124
1.55669	4.80017	2.08376
2.26743	3.61276	1.76484
1.71409	1.1338	2.7671
1.1264	1.65553	1.70094
1.53701	0.845169	4.13312
0.807668	1.42161	1.93434
0.988368	1.61581	1.92061
1.93483	1.04164	1.3582
1.792	1.75528	2.88337
0.622052	1.38983	1.71568
0.561594	1.30567	1.48891
0.585187	3.48985	1.70933
1.54895	1.55979	2.03661
1.62817	1.40252	1.16145
0.660888	1.42513	1.86098
1.70645	2.133	1.70063
1.51519	2.11867	1.66416
1.68221	5.31257	1.61688
2.42707	2.75624	1.01386
1.06717	2.95147	1.79949
1.54772	1.86185	2.05884
0.095706	2.67343	1.38503
0.852724	1.79272	3.57873
1.71762	2.65346	1.46491
0.994489	1.67508	1.12365
2.183	1.80072	0.801526
1.72175	2.07781	0.583896
0.324135	2.33753	2.41493
1.87344	2.17079	3.81459
0.312505	0.819998	2.67363
1.14734	1.90708	0.509432
2.23072	3.20198	0.820748
0.694697	1.40054	0.783156
1.19695	1.55069	1.36164
0.896351	1.27096	3.26968
0.90006	2.01496	1.34577
0.199386	1.61016	1.07911
0.730461	5.04632	1.28359
1.01478	3.0084	1.21148
0.672743	4.48776	1.05488
0.13173	0.325096	0.164716
0.571673	1.05885	1.46486
0.030737	2.95855	2.34861
0.265078	1.26822	3.75305
0.011049	1.28317	1.2476
0.022165	0.54074	1.91598
0.923001	2.53415	0.836215
0.101553	1.9092	1.9883
0	2.37231	1.00611
1.9766	0.689394	2.71086
1.84899	2.94748	1.129
1.83949	5.89916	1.87037
1.96266	2.66422	4.40646
1.38614	1.88128	1.24977
0.825419	2.14776	3.57903
1.00228	1.7975	1.60808
2.25948	1.79659	1.09536
1.80028	1.54745	1.1862
1.12344	0.948775	0.333102
3.13118	1.10609	2.31016
1.23864	1.25497	1.95605
1.83913	0.379782	1.13609
1.81482	2.59664	1.77564
3.64288	1.40144	2.98832
2.08348	1.59163	2.31071
1.06502	1.1803	3.90633
1.74302	1.31995	1.71712
1.64143	2.35121	1.89065
0.40366	0.668866	2.33199
1.15681	3.02444	2.54552
1.17511	0.352448	2.25467
1.22645	3.4968	1.75255
0.811556	2.73345	3.62996
0.562016	0.98924	6.45775
0.525541	1.72301	2.72021
0.477091	0.96093	2.45148
1.10499	1.50536	1.5234
0.988199	0.930878	3.46583
1.11876	2.30459	1.08988
1.58027	2.66186	1.80846
0.771581	1.22939	1.25073
1.4923	2.3501	4.04865
1.42486	1.43575	3.05844
1.11151	4.73671	1.17376
2.41557	0.965948	1.84565
3.60949	3.37968	0.583614
1.45119	1.51934	4.14477
1.59851	1.21163	1.13958
1.72406	1.86725	1.77768
1.22887	5.66795	1.54528
1.11967	3.76729	1.21737
2.34108	2.53642	0.286089
2.61466	1.76525	0.406443
2.03931	0.907952	1.12131
0.989455	0.048732	0.821677
0.958611	1.96634	0.532456
1.1952	0.843353	0.275432
0.37974	0.592369	1.04735
0.85889	1.418	0.851461
1.16267	2.43474	1.54571
0.602876	0.332162	5.08934
0.527861	1.12358	0.509023
0.161216	1.31605	1.65342
0.497314	2.18089	1.21883
0.483586	1.66131	1.5102
0.985697	2.33121	1.06771
0.226571	5.10903	4.80647
0.914224	3.14793	1.22386
0.578234	2.3251	1.62654
1.01256	0.10834	0.893149
1.00037	0.502366	0.548474
0.516167	0.448012	0.972575
0.885957	0.428782	2.97155
0.202576	0.35424	1.47246
2.04863	1.41406	1.58965
1.39938	2.10763	1.24929
1.0542	2.75169	1.4003
0.378164	0.114454	3.62409
0.639805	0.462466	4.57178
2.23739	0.011396	1.70893
1.0933	0.069512	2.03037
