# Supplementary material for: Inhibition of topoisomerase 2 catalytic activity impacts the integrity of heterochromatin and repetitive DNA and leads to interlinks between clustered repeats
Source: Nat Commun. 2024 Jul 8;15:5727. doi: 10.1038/s41467-024-49816-7 (PMC11231352; doi:10.1038/s41467-024-49816-7)
Supplement: Supplementary file 8 — Source Data [file 41467_2024_49816_MOESM8_ESM.zip › Source Data Figure 4.xlsx]

## Sheet: Sheet1
Fig. 4b	DMSO				ICRF-193
Biological replicate:	1st	2nd	3rd	4th	1st	2nd	3rd	4th
Malformations	20	0	7.27273	9.80392	66	56.8627	50.9091	62.7451
Translocations	8	13.7255	3.63636	3.92157	18	35.2941	16.3636	15.6863
Aggregates	18	13.7255	7.27273	3.92157	48	58.8235	60	17.6471
Bridges	12	9.80392	12.7273	1.96078	34	25.4902	25.4545	49.0196
Fig. 4d	No Heterochromatin			Heterochromatin
Biological replicate:	1st	2nd	3rd	1st	2nd	3rd
DMSO	1.06088	1.8622	0.65438	0.331525	0	0.560897
ICRF-193	5.27273	6.9808	3.22034	3.81818	2.26876	6.27119
Fig. 4e	No Heterochromatin			Heterochromatin
Biological replicate:	1st	2nd	3rd	1st	2nd	3rd
DMSO	0	0	0	0	0	0
ICRF-193	0.343053	1.57068	1.35593	2.5729	1.22164	3.38983
