# Supplementary material for: Inhibition of topoisomerase 2 catalytic activity impacts the integrity of heterochromatin and repetitive DNA and leads to interlinks between clustered repeats
Source: Nat Commun. 2024 Jul 8;15:5727. doi: 10.1038/s41467-024-49816-7 (PMC11231352; doi:10.1038/s41467-024-49816-7)
Supplement: Supplementary file 8 — Source Data [file 41467_2024_49816_MOESM8_ESM.zip › Source Data Figure 5.xlsx]

## Sheet: Sheet1
Fig. 5b
Biological replicate	DMSO	ICRF-193
1st	78	89.8305
2nd	75.8621	90
3rd	60.7843	100
4th	70	92.1569
Fig. 5c
Biological replicate	DMSO	ICRF-193
1st	98	46
2nd	98	48
3rd	98.1132	64
4th	94.1176	31.3725
Fig. 5f	DMSO			ICRF-193			Etoposide
Technical replicate:	1st	2nd	3rd	1st	2nd	3rd	1st	2nd	3rd
	2.1822	2.07885	2.32267	2.43815	2.47218	2.47218	7.73169	7.01666	7.06546
Fig. 5h	ICRF-193
Biological Rep	Top2αWt	Top2αY805F
1st	48.7805	0
2nd	51.1111	1.96078
3rd	41.1765	0
