# Supplementary material for: Inhibition of topoisomerase 2 catalytic activity impacts the integrity of heterochromatin and repetitive DNA and leads to interlinks between clustered repeats
Source: Nat Commun. 2024 Jul 8;15:5727. doi: 10.1038/s41467-024-49816-7 (PMC11231352; doi:10.1038/s41467-024-49816-7)
Supplement: Supplementary file 8 — Source Data [file 41467_2024_49816_MOESM8_ESM.zip › Source Data Figure 6.xlsx]

## Sheet: Sheet1
Fig. 6a	Number of foci						Fold change
	ICRF-193			Sumoi + ICRF-193			ICRF-193			Sumoi + ICRF-193
Biological replicate:	1st	2nd	3rd	1st	2nd	3rd	1st	2nd	3rd	1st	2nd	3rd
G1	0.1	0.65	0.24	0.01	0.06	0.03	1	1	1	0.1	0.0923077	0.125
S	1.28	2.83	2.01	0.54	1.41	1.68	1	1	1	0.421875	0.498233	0.835821
G2	3.95	7.12	5.71	0.1	0.39	0.63	1	1	1	0.0253165	0.0547753	0.110333
Fig. 6d	Number of foci						Fold change
	ICRF-193			Sumoi + ICRF-193			ICRF-193			Sumoi + ICRF-193
Biological replicate:	1st	2nd	3rd	1st	2nd	3rd	1st	2nd	3rd	1st	2nd	3rd
G1	7.58	7.01	9.59	4.62	3.717	2.55	1	1	1	0.609499	0.530243	0.265902
S	22.5	24.06	26.03	19.11	24.23	24.97	1	1	1	0.849333	1.00707	0.959278
G2	33.98	31.88	37.48	10.56	12.67	12.16	1	1	1	0.310771	0.397428	0.32444
Fig. 6e	Number of foci						Fold change
	ICRF-193			Sumoi + ICRF-193			ICRF-193			Sumoi + ICRF-193
Biological replicate:	1st	2nd	3rd	1st	2nd	3rd	1st	2nd	3rd	1st	2nd	3rd
G1	7.62	5.373	5.5	3.88	3.1523	2.23	1	1	1	0.509186	0.586693	0.405455
S	14.07	19.24	18.75	16	21.17	16.26	1	1	1	1.13717	1.10031	0.8672
G2	26.63	29.8	29.93	8.64	14.08	9.12	1	1	1	0.324446	0.472483	0.304711
Fig. 6f	Percentage of Metaphases						Fold change
	DMSO + ICRF-193			Sumoi + ICRF-193			ICRF-193			Sumoi + ICRF-193
Biological replicate:	1st	2nd	3rd	1st	2nd	3rd	1st	2nd	3rd	1st	2nd	3rd
Malformations	62	66	50	68.085	69.697	52	1	1	1	1.09815	1.05601	1.04
Translocations	34	26	28	53.1915	54.5455	48	1	1	1	1.56446	2.0979	1.71429
Aggregates	48	50	58	55.3191	72.7273	56	1	1	1	1.15248	1.45455	0.965517
Bridges	50	52	54	78.7234	78.7879	88	1	1	1	1.57447	1.51515	1.62963
