# Supplementary material for: Inhibition of topoisomerase 2 catalytic activity impacts the integrity of heterochromatin and repetitive DNA and leads to interlinks between clustered repeats
Source: Nat Commun. 2024 Jul 8;15:5727. doi: 10.1038/s41467-024-49816-7 (PMC11231352; doi:10.1038/s41467-024-49816-7)
Supplement: Supplementary file 8 — Source Data [file 41467_2024_49816_MOESM8_ESM.zip › Source Data Figure 7.xlsx]

## Sheet: Sheet1
Fig. 7b	DMSO			ICRF-193
Biolocial replicate:	1st	2nd	3rd	1st	2nd	3rd
	8.75	10	8	18.5185	30.3922	29.7297
Fig. 7c
Biolocial replicate	wt	Slx4KO	Slx4KO+wt rescue	Slx4KO+ΔSIM rescue
1st	42.5373	0	-	-
2nd	35.9223	0	19.2982	20.5882
3rd	39.8305	0	18.617	23.2704
Fig. 7d							Fig. 7e	3 biological reps						Fig. 7f	3 biological reps						Fig. 7g	3 biological reps						Fig. 7j	3 biological reps
4 biological reps				3 biological reps			Scr + DMSO	siErcc1 + DMSO	siSlx4 + DMSO	Scr + ICRF-193	siErcc1 + ICRF-193	siSlx4 + ICRF-193		Scr + DMSO	siErcc1 + DMSO	siSlx4 + DMSO	Scr + ICRF-193	siErcc1 + ICRF-193	siSlx4 + ICRF-193		Scr + DMSO	siErcc1 + DMSO	siSlx4 + DMSO	Scr + ICRF-193	siErcc1 + ICRF-193	siSlx4 + ICRF-193		Scr + DMSO	siErcc1 + DMSO	siSlx4 + DMSO	Scr + ICRF-193	siErcc1 + ICRF-193	siSlx4 + ICRF-193
Slx4wt DMSO	Slx4wt ICRF-913	Slx4KO DMSO	Slx4KO ICRF-193	SLX4KO+Slx4wt rescue DMSO	SLX4KO+Slx4wt rescue ICRF-193		2	0	3	1	3	8		0	0	0	0	0	2		0	0	4	0	6	2		0	0	0	0	4	0
0.631683	1.56214	1.2243	0.282715	0.553978	1.89018		0	0	0	1	2	7		0	0	0	2	0	0		3	0	0	1	5	0		0	0	0	0	3	0
1.34742	0.872815	1.58633	0.887056	1.3404	1.37809		0	0	0	0	2	7		0	0	0	0	2	1		0	1	0	1	2	1		0	0	0	0	2	1
0.939535	1.90811	0.696516	1.46689	0.916156	2.03626		4	0	0	1	3	6		1	0	0	2	2	1		1	0	0	1	5	3		0	0	0	0	3	2
0.105001	0.349722	0.270281	0.760925	1.17506	2.36188		0	0	1	4	5	3		1	0	0	0	2	0		1	0	1	2	4	1		0	0	0	2	2	0
2.43428	0.935596	1.34509	1.97758	0.431014	0.750756		1	0	1	2	1	3		0	0	0	0	1	0		1	0	0	0	3	5		1	0	0	0	3	2
2.62495	1.86312	1.8289	1.87581	3.75406	2.13272		0	0	0	1	1	1		0	0	0	0	1	5		0	0	1	0	3	2		0	0	1	0	2	1
0.74272	1.42857	1.03013	1.31922	1.73648	1.35916		0	0	0	0	4	3		1	0	0	2	0	0		0	0	0	1	2	8		0	0	0	0	2	3
0.526071	3.72692	0.025966	1.059	1.32939	1.45989		1	0	2	2	2	4		0	0	0	1	0	3		3	1	2	3	10	3		0	0	0	1	6	0
0.457009	3.06678	1.29364	0.261864	0.633517	0.209414		2	0	0	2	2	1		2	0	0	1	0	1		0	1	0	2	3	4		0	0	0	0	1	1
0.403926	2.26212	0.178659	2.80249	0.483328	0.810829		0	0	0	4	3	1		2	0	0	0	0	5		1	0	0	5	4	0		0	0	0	1	4	0
0.110056	2.44279	1.83059	1.27205	1.38567	2.28685		0	0	0	6	2	1		0	0	0	1	0	0		0	0	0	3	2	6		0	0	0	0	0	2
1.0166	1.10783	2.10275	0.473441	1.84077	1.34655		2	0	1	1	7	1		0	0	0	2	0	2		1	0	0	0	8	2		0	0	0	0	6	2
0.759717	1.09854	1.68629	1.77076	0.597246	0.643493		1	1	1	1	4	6		0	2	0	1	0	5		1	0	0	3	6	5		0	0	0	2	3	1
0.737767	1.18167	0.860749	2.43212	0.962616	1.6048		0	0	0	4	3	5		0	1	0	1	0	1		0	0	0	2	3	4		0	0	0	0	3	1
0.641303	0.260561	3.79478	2.94517	0.580253	0.625984		0	0	0	1	4	8		0	0	0	1	2	0		0	0	0	0	7	1		0	0	0	0	5	1
0.924788	3.00039	2.34038	1.06024	0.249	0.023048		0	1	6	2	6	19		0	0	0	1	1	0		0	1	1	2	8	1		0	0	0	1	4	1
0.619796	1.61219	2.26055	4.36327	1.36282	0.902921		0	2	1	4	8	3		0	0	0	0	2	2		0	1	0	3	5	0		0	0	0	2	2	0
0.980137	2.10708	2.30689	0.891832	1.01556	4.07371		0	0	0	3	5	2		0	0	1	1	1	1		0	1	0	3	5	8		0	0	0	1	3	2
2.25406	1.39538	1.44715	0.966219	1.37509	0.386654		0	10	0	2	5	14		0	1	0	0	0	1		1	1	0	1	5	3		0	0	0	1	3	1
0.885779	1.77691	2.07042	1.08632	1.29004	3.46797		0	2	4	1	0	4		1	0	0	0	2	1		0	0	3	0	1	3		0	0	2	0	0	2
1.26523	1.92021	2.60144	0.227733	0.537278	2.50635		0	0	5	0	3	9		0	0	0	0	0	3		0	0	1	1	0	3		0	0	0	0	0	1
1.43618	4.2114	3.05608	0.328557	1.16527	0.941956		0	0	1	1	2	12		0	0	0	2	8	2		0	0	0	0	3	3		0	0	0	0	1	0
0.783836	3.46992	2.89161	1.29668	0.447174	0.909426		1	0	0	2	3	5		0	0	0	2	3	1		0	0	0	0	4	2		0	0	0	0	2	1
1.6231	2.05767	3.04801	1.99582	0.331103	2.35309		1	1	1	0	2	6		0	0	0	5	1	3		1	0	0	1	7	3		0	0	0	0	1	1
1.45214	3.12272	2.58145	2.16346	1.53037	2.90872		0	0	1	4	2	9		0	1	0	2	2	2		0	0	1	3	2	5		0	0	0	2	1	3
1.30834	4.58946	1.8143	1.36321	0.841008	0.688807		0	4	0	0	6	2		0	0	0	3	0	0		0	0	0	1	4	1		0	0	0	1	3	1
2.27134	2.28462	0.331873	2.60307	0.264006	1.04384		1	0	0	1	3	8		1	0	0	1	2	1		0	0	0	1	6	2		0	0	0	1	2	1
2.05081	4.72938	1.80515	1.23126	1.55857	2.3588		0	1	0	0	5	8		1	0	0	0	0	1		0	0	0	0	7	1		0	0	0	0	2	6
1.38475	2.36835	1.72788	0.983712	3.21011	0.683941		0	0	3	3	17	7		1	0	0	1	0	0		1	0	1	3	6	1		0	0	0	2	0	1
2.63004	1.43864	2.50047	1.07622	0.884189	1.49068		1	0	1	0	3	7		0	0	0	1	1	0		1	0	2	0	4	1		0	0	1	0	2	0
0.485058	1.66458	1.85423	0.228727	0.963308	1.51516		0	0	0	1	3	17		0	0	1	3	1	1		0	0	1	0	4	2		0	0	0	0	1	0
0.795564	2.48557	1.02414	1.30638	0.367285	1.66257		1	0	2	3	4	12		0	0	0	1	5	0		0	0	0	2	5	7		0	0	0	1	2	3
1.57742	0.499316	1.22921	0.242423	0.780039	0.747146		0	0	1	0	4	7		0	0	0	3	0	1		1	0	0	0	7	3		0	0	0	0	1	1
1.40045	0.348465	1.11133	0.948229	0.15348	0.851648		0	3	3	0	2	6		2	0	0	0	0	3		0	0	0	0	2	1		0	0	0	0	1	1
1.40671	1.23833	0.685656	1.87805	0.367726	2.12265		0	4	0	2	6	8		0	1	0	5	0	2		0	0	0	0	2	5		0	0	0	0	2	2
1.44144	1.51643	1.26519	0.541933	2.32613	1.20114		0	6	2	7	3	4		2	0	0	0	1	0		1	1	1	1	2	0		0	0	0	0	1	0
1.77835	1.72902	1.34563	0.926481	2.30244	1.84142		0	1	2	0	1	6		0	0	0	1	1	2		0	0	0	0	2	2		0	0	0	0	2	0
1.64834	1.13993	1.09664	0.203468	2.40653	2.58076		7	0	0	0	4	5		0	0	0	2	2	0		2	1	0	1	4	1		0	1	0	0	1	0
1.16493	1.53704	1.58294	0.535879	1.05501	1.22324		0	1	0	2	3	4		1	0	0	0	0	0		0	0	2	1	6	3		0	0	0	1	3	2
1.35819	1.43942	0.990119	1.76998	0.700118	1.7505		0	2	1	0	4	5		0	0	0	0	2	4		1	0	0	1	5	0		0	0	0	0	2	0
1.66779	0.760773	2.05426	1.57254	0.671968	1.00544		0	0	1	5	1	4		0	0	0	1	0	3		0	0	0	3	3	1		0	0	0	1	1	0
2.04447	1.59625	1.74814	0.699384	1.14451	1.37279		6	6	1	1	5	3		0	0	1	0	0	2		0	0	0	2	5	3		0	0	0	1	1	3
0.903324	2.57672	2.00729	1.62691	0.915491	1.04966		0	0	0	2	3	4		0	0	0	1	0	3		0	0	0	3	3	4		0	0	0	1	0	1
0.969683	1.02378	0.61575	2.92339	1.07603	2.62051		0	0	3	0	4	4		0	0	0	0	3	2		3	0	2	2	3	3		0	0	0	0	1	2
0.367236	0.640983	0.430124	2.39924	1.57915	1.32889		2	3	0	1	4			0	0	1	0	4			0	2	0	3	3			0	0	0	0	0
1.37667	1.75895	0.501995	2.2378	0.462183	2.18463		0	3	1	4	8			0	0	0	0	0			0	0	1	2	2			0	0	0	1	0
1.71606	1.48102	2.53823	1.64416	0.994422	1.73126		0	0	0	0	6			1	0	0	3	0			0	1	0	1	5			0	0	0	1	1
0.862835	1.36998	2.34453	2.17654	0.396914	0.563536		0	1	0	1	3			0	0	0	1	1			0	0	2	1	1			0	0	0	0	1
1.72908	2.28405	4.73647	1.56175	1.43576	2.14053		0	0	0	1	3			0	0	0	0	1			0	0	0	3	7			0	0	0	2	4
2.60019	2.16283	2.51801	1.70056	1.39629	1.7187				0	2	2					1	1	4					0	2	3					0	1	1
1.07529	1.41581	2.69166	1.26917	0.845784	1.31243					0	4						1	1						2	8						1	5
2.11366	1.36709	4.06849	1.19948	2.10873	1.86136					3	4						0	3						3	3						1	1
1.64118	1.44075	2.0623	1.49656	0.58645	2.01522					1	3						1	0						1	4						0	2
2.38744	0.904104	2.61989	2.67563	1.06009	2.82658					1	2						1	0						1	8						1	4
1.2039	2.53769	2.51771	2.12839	0.760377	1.30346					6	2						2	0						2	1						1	1
0.462768	1.77879	2.14103	2.37533	0.813966	0.998517					0	2						0	1						1	1						0	0
2.30094	1.67412	1.39452	1.30284	1.93695	2.53163					1	0						0	0						0	6						0	3
1.80644	2.37312	1.81361	2.12283	1.91142	4.29252					0	10						3	1						0	3						0	1
1.30979	2.72302	3.36056	1.70436	3.61583	0.58564					0	6						0	5						0	3						0	1
1.24564	1.87078	1.16991	2.52712	1.70544	1.33167					12	1						1	0						1	9						1	3
2.4356	3.58961	1.87359	1.16341	3.14257	0.692601					5	6						2	4						1	6						0	3
0.754972	2.3185	2.99825	0.734733	1.0058	0.49205					2	5						0	2						4	5						1	2
1.9754	1.06219	1.63953	0.388023	0.273185	2.16103					2	0						0	4						0	7						0	5
2.32396	3.64085	2.41247	1.58807	1.34584	1.09347					1	6						2	2						2	6						0	2
1.8361	2.5088	3.38176	0.969422	0.83162	1.45517					1	5						1	1						2	6						0	1
1.71279	2.78314	0.897472	1.03929	0.641463	1.28542					3	4						0	1						3	3						0	1
2.88274	1.98804	2.26575	0.817364	0.987086	1.3374					1	9						1	5						2	2						1	1
1.91623	1.83489	1.33317	0.502437	0.546034	1.75393					3	8						1	0						0	8						0	2
1.87848	2.14458	1.86887	0.921194	4.72798	0.249562					0	21						0	1						0	3						0	1
1.15757	2.60908	1.47555	1.23788	1.16474	0.957099					5	6						0	0						0	10						0	3
1.91561	2.36101	2.0696	0.883263	1.09614	1.31377					0	4						3	0						0	15						0	5
1.91895	1.8062	1.57119	1.36313	0.377187	1.35658					3	8						0	2						4	3						4	0
1.75657	1.5917	2.13576	1.1921	0.295608	3.05311					0	2						1	0						1	6						0	2
2.23749	2.26926	0.715554	0.960685	0.979256	3.2348					0	2						0	6						1	3						0	1
2.12514	3.53231	1.84884	1.19263	0.287206	1.49622					1	2						1	0						0	5						0	3
2.52401	2.63982	1.62999	0.969674	0.89808	1.8489					1	7						1	0						0	8						0	4
2.44432	2.69157	0.962113	0.736321	0.323674	0.656246					1	9						1	0						0	2						0	0
2.28304	2.56504	1.07743	1.11487	0.426318	1.21755					2	3						1	1						0	6						0	2
1.50105	1.67609	0.581768	1.07884	0.908812	2.59162					1	3						1	2						0	6						0	4
4.14351	2.67199	0.810765	2.17796	1.72481	0.849434					0	10						1	0						1	18						1	5
1.8571	2.6894	1.92348	2.1067	1.29394	0.930975					5	8						0	0						2	9						2	2
2.64522	3.14391	0.458844	1.05483	1.72118	0.933157					4	8						0	2						2	1						1	0
2.1752	1.87001	0.022998	0.909169	0.694342	1.73249					3	12						0	1						1	7						0	0
1.68664	1.682	1.1008	1.03338	0.005741	2.64659					2	3						1	1						0	4						0	1
2.39174	3.5503	0.313397	0.995464	0.36999	0.381341					0	11						0	0						3	6						3	3
1.55043	2.99529	1.05494	0.664244	0.59515	2.23103					4	5						1	3						1	5						0	3
1.76691	1.74262	2.222	0.955951	0.716755	0.786709					1	11						0	1						1	4						0	0
2.17096	1.87552	1.29382	1.08908	0.295781	0.861071					0	0						2	3						0	6						0	4
2.37731	4.57911	1.81788	0.843526	0.186403	2.89687					1	5						0	1						4	2						1	0
1.16396	1.8529	1.76251	1.50272	2.7299	0.870211					0	2						1	3						1	6						1	3
1.09593	1.52487	1.776	0.750793	1.0271	0.801373					0	3						0	1						1	5						0	3
1.99506	2.33885	0.612525	1.59421	1.5534	2.03267					1	15						1	1						0	4						0	2
1.58867	1.05565	0.237745	1.8071	0.424382	1.41772					0							3							1							0
1.48855	1.66795	1.10046	0.845014	1.81532	2.73601					7							1							3							1
1.15715	1.84519	1.71798	2.18785	1.50315	1.14004					3							0							2							1
1.2091	1.65906	0.972488	1.13378	1.02253	0.900513					1							1							1							0
1.5627	0.856158	1.86313	0.372467	0.197735	1.02372					1							1							6							3
0.696758	3.20641	3.27093	1.4171	2.57363	0.63368					4							0							3							2
2.1977	1.98959	2.30875	0.447214	0.979165	2.88806					4							1							2							1
1.56096	3.10661	1.90448	0.719347	2.70709	1.55001					3							1							4							1
1.09935	0.643817	1.17936	3.0877	0.568408	0.1536					1							2							1							1
3.84184	0.360639	1.2143	2.95936	0.962647	0.635355					8							1							0							0
2.65095	6.08478	3.03547	3.13807	1.45599	2.59623					7							0							3							2
1.70654	2.37338	1.5836	2.89846	1.70113	1.35949					6							0							3							2
1.38582	2.58833	2.75589	2.56917	1.0095	2.45508					3							1							3							3
2.14562	3.36783	3.62165	2.02345	1.13699	3.44773					5							3							1							0
0.40256	1.8837	3.06534	1.59144	3.28949	1.18046					10							2							3							3
1.1425	1.94947	3.45058	1.95294	0.615162	1.22708					3							1							2							2
0.356002	2.2915	2.53947	2.15106	1.50973	2.5009					2							1							2							0
0.784918	1.05969	0.923117	2.04283	0.633233	0.872722					3							2							2							2
1.84092	1.18297	2.16797	2.22652	0.663225	1.01512					4							2							0							0
1.87598	0.71886	3.21456	1.8879	0.938482	1.76948					9							0							3							1
0.634255	0.066319	2.66354	2.15641	0.606829	0.592852					4							0							3							1
1.54686	2.28268	2.21059	1.77633	1.33756	3.75175					3							0							0							0
1.95614	0.842472	4.16169	3.39335	0.968922	1.5537					2							1							0							0
0.664814	0.738438	2.1788	2.00789	1.14209	1.30688					2							1							0							0
2.10396	2.22553	1.70705	2.40957	2.41203	1.65068					4							1							2							2
2.1152	0.121094	2.2983	0.343896	1.9361	0.878503					3							1							0							0
2.08034	0.226447	3.37412	2.32209	2.30097	0.766343					6							0							1							0
2.83555	2.64435	2.2849	1.388	1.79477	0.870272					7							2							0							0
2.38862	2.87021	0.220778	1.10535	1.76543	0.939044					2							1							0							0
1.35951	4.31019	0.43156	1.78392	1.41036	1.36606					3							0							2							1
3.1552	5.83085	3.94669	0.150321	0.944036	1.31146					8							2							0							0
2.49247	4.31589	1.89662	2.4507	1.12172	1.15053					3							0							4							3
3.27914	1.29184	1.77779	2.29176	0.691262	1.2253					3							0							0							0
1.38659	2.13145	1.63824	2.04055	0.284027	1.72041					1							0							1							1
4.65678	1.84975	1.54853	2.93986	0.729283	2.9396					3							1							2							1
2.81038	4.29928	0.401509	3.30002	0.826937	1.47772					3							1							2							2
2.09872	3.15892	0.036053	1.41281	0.685654	1.59812
2.82173	0.95175	3.4928	1.56875	1.59943	1.73679
1.2191	4.11121	0.59147	3.55781	0.483205	0.790789
1.99937	3.03481	1.46038	1.99223	0.631799	1.30996
1.31804	2.89983	1.0214	2.87983	1.6013	1.22725
1.51379	2.5457	0.794948	2.45358	0.907721	1.89285
1.83361	2.31299	1.59443	4.68131	4.15575	0.794164
1.34159	2.29725	1.44633	4.51626	1.32267	1.40311
2.50552	2.28875	1.33743	1.87577	1.25514	1.1609
2.766	0.973276	2.45542	3.71843	2.02052	0.948846
2.0166	4.88312	1.35941	2.78263	1.88378	1.39564
2.71928	3.87987	0.036048	2.28135	1.64153	1.33132
1.40092	2.73266	0.060391	2.12541	1.86078	1.41184
2.1385	3.34847	2.10664	2.15526	1.88788	1.3159
2.68797	1.25804	1.31002	4.34209	4.03644	1.43537
2.12101	2.19715	0.055523	3.07277	1.27701	1.659
1.52585	2.67019	0.387619	3.84836	0.703527	1.19634
2.97996	2.67019	1.95226	2.41272	2.74574	0.805657
2.03129	3.23135	1.32936	3.41874	1.14861	0.946633
2.25478	1.17532	0.742187	1.94949	1.20463	1.10132
3.51052	2.38781	0.519374	4.8296	1.20355	0.601402
4.19236	4.11633	1.84312	1.09094	1.64416	1.89925
3.52141	2.95763	0.006972	4.18611	1.06106	0.69073
3.22932	1.68413	0.395794	2.11424	1.64838	1.19748
1.70646	2.40297	0.006111	3.01429	0.86052	1.62972
3.11258	1.42844	1.13877	2.71034	1.73495	1.32
1.074	1.92623	2.77956	2.0345	1.26023	0.579151
2.85595	2.20602	3.02254	3.47308	2.92159	0.776438
3.25396	2.59555	1.09022	2.55724	1.92488	2.14379
2.3324	2.32982	1.54611	1.76656	4.08108	3.06567
2.42065	3.54119	1.89434	4.76414	1.97825	0.637493
2.7822	4.27678	1.18584	3.47706	1.24961	0.668422
2.52299	2.74386	1.83537	6.39018	0.591151	2.04733
2.15195	2.82578	2.29598	3.38941	0.908195	0.695128
2.15111	2.5015	1.50388	3.4056	0.733867	3.21602
2.64841	2.57597	1.30919	4.50902	0.31293	3.45583
3.13926	2.59489	2.40505	1.95352	0.251593	1.17286
4.15826	2.73428	0.497238	2.26257	1.02483	1.4348
2.39411	0.607691	2.40566	2.08157	0.724989	1.97458
2.68739	3.32904	2.25817	5.04096	0.062919	1.00293
1.93992	1.92837	3.32648	2.27555	0.082673	0.792162
1.51773	2.66281	3.50858	3.82082	0.623936	1.05409
2.94359	2.49892	2.14367	1.42438	2.46929	1.29405
2.90858	2.67175	0.691457	2.03376	1.64976	2.30181
1.66773	2.76189	1.8704	0.693254	0.604586	1.27734
3.20178	4.01629	2.36332	0	0.605453	2.9161
1.21662	2.78389	2.61304	0	0.245791	1.03153
1.3058	1.75123	2.03536	1.24312	0.322996	0.805557
1.67107	2.2883	2.28094	0.70341	1.53038	3.21504
2.0484	2.48628	1.89724	0.176508	1.57659	0.751195
1.87066	3.12997	1.08401	0.749052	2.29071	1.3125
2.14159	2.51016	3.44843	2.13886	1.90429	1.18249
1.94135	1.37216	2.28277	2.27016	1.27534	2.03929
0.762117	2.21643	3.67988	2.41894	1.17902	0.540297
2.99687	2.93929	1.79055	1.97799	1.99508	0.687766
1.42324	3.08234	1.41514	1.52612	2.2598	0.94059
0.856195	2.52262	2.78947	0.856587	2.13406	1.58589
0.420124	1.68582	2.2022	1.68918	0.77188	0.804105
0.495907	3.28993	0.278066	4.14576	1.32854	0.755843
1.20735	2.99524	0.159688	1.93453	0.78058	1.10993
1.14962	0.371133	0.56098	1.26213	1.07157	2.57604
1.37488	2.2931	0.920421	2.47128	1.20796	0.465016
1.98111	3.09222	2.33602	1.80718	0.409916	1.84894
1.3653	3.30813	1.97984	5.64203	0.797563	0.908884
0.190078	0.24053	1.54219	2.21455	0.162968	1.16465
2.05917	1.56088	2.40313	0.706208	2.19358	1.4849
3.84537	2.42172	4.23478	1.56829	0.945651	1.64908
1.44962	1.29952	2.81439	0.374051	0.689468	1.04873
0.420709	0.92687	1.87726	1.57538	1.61911	1.87392
0.783881	2.16112	0.644632	0.648149	0.716594	3.17007
0.588364	0.437895	0.702988	2.15623	0.456714	1.00357
0.22003	0.924524	0.34092	2.48457	0.084606	1.91589
2.45895	1.5652	1.34278	3.1228	0.079339	1.44966
1.06193	1.66321	4.45488	1.37673	0.326803	0.47761
2.14118	1.66812	0.276127	1.02541	0.212453	0.780526
2.00312	2.15237	1.65246	1.2259	0.023933	0.950587
0.96022	4.19949	1.5604	1.76999	0.409999	2.70703
1.17287	1.0782	1.49744	2.39941	0.318313	1.61709
2.17236	3.39819	2.83326	1.36114	0.1071	0.743899
1.80983	1.05142	1.03483	1.32085	0.225954	0.378301
0.512528	0.62266	1.27973	1.20366	0.876372	2.05286
0.585514	2.22832	2.51845	3.0085	0.411162	1.1507
1.51477	1.16815	0.718825	1.07316	0.290314	1.67146
1.46385	2.41399	0.976699	4.18135	0.11955	1.74129
1.62363	3.23449	0.250109	3.85369	0.001156	2.06651
1.88487	0.954096	0.4632	3.08503	0.352816	0.655742
1.99723	1.35469	3.6774	0.972311	2.56618	0.361922
4.12697	0.9301	1.44278	3.45939	1.39847	1.08502
2.72191	0.764994	0.910168	2.08069	0.623931	0.593208
0.01961	0.902202	1.91111	1.59769	2.06589	0.317058
0.218935	2.26106	0.688797	1.38888	0.144524	1.30433
0.661187	0.921403	0.564316	1.03978	0.612023	1.80175
0.60294	0.997794	1.27439	1.43585	0.918919	2.49696
2.89493	1.45403	0.69778	1.13507	0.419662	0.044425
2.19258	0.682557	1.19772	0.679515	0.791017	2.89971
1.05766	1.01117	0.344292	1.96466	1.29338	2.03847
0.25833	1.50364	0.805943	1.44582	1.74166	1.95314
1.11617	1.90549	1.48334	1.42958	0.028596	1.35358
0.832713	0.099673	1.1556	2.4175	0.729886	0.260173
0.534545	0.576038	1.08401	0.643287	1.35629	0.606409
1.03777	1.08831	3.54205	1.20007	1.73042	1.18535
0.154243	2.1586	1.06513	2.41933	0.468092	0.0203
1.26972	0.18362	0.909835	1.28042	1.07831	3.13648
1.06676	1.76994	0.872818	1.57412	0.128938	2.30009
0.983223	1.68544	1.35125	1.35124	1.21189	0.731305
2.26836	4.20528	1.02411	0.926843	0.707911	1.6925
1.39559	1.47647	1.24639	1.73951	0.959519	1.38315
0.6842	1.07555	0.822982	1.27919	0.406383	0.013324
1.28596	1.80166	2.21144	2.12008	0.736604	0.094272
0.720167	1.18292	0.818032	1.3426	0.901186	2.36687
0.942534	3.12666	1.5488	1.14542	0.709117	1.75624
1.4662	2.30156	1.13332	0.090636	0.683225	2.40247
0.367695	1.0648	0.66155	0.485018	1.33922	3.4355
2.04692	1.48636	1.13845	0.53259	0.1198	2.11952
2.62984	1.26806	1.0068	2.31348	0.719356	2.31334
1.76611	2.33319	1.31022	0.840013	0.233666	0.387099
3.05468	0.979391	1.6925	2.30896	0.648164	0.342875
0.757254	0.510072	3.18845	2.09013	0.13202	1.99873
1.14749	1.07763	2.21937	1.50962	0.406988	2.75812
4.42483	0.72865	1.35896	1.8985	0.270265	1.72363
0.550282	0.54265	3.07819	1.64854	0.263744	2.19712
1.24261	0.259808	0.890752	1.48562	0.420618	3.83585
1.88473	0.875006	0.745443	1.32963	0.352964	3.13182
1.84079	0.688735	3.56999	1.57524	0.383818	2.27039
2.02357	0.378203	0.484923	3.14382	2.10566	1.47799
0.821804	0.065176	1.16512	0.62779	0.695371	0.309159
2.33586	3.04033	0.363345	1.33228	0.290828	0.917002
0.769217	3.58417	0.030987	1.27314	2.17889	1.67981
2.37576	0.49297	1.18038	0.358171	0.021706	2.27527
2.29397	1.17288	1.21624	2.85809	1.01458	1.90952
1.17466	1.65641	1.75923	0.949762	0.866785	2.39664
0.483936	4.02293	1.23604	0.887734	0.175659	5.86038
0.480717	3.50081	1.8298	1.51538	0.418462	2.32926
0.616559	1.25534	0.963572	1.17751	2.18338	2.24498
0.830924	2.92755	0.679657	0.205682	0.872077	2.13775
0.856759	0.71819	2.57463	1.07226	0.804527	1.73089
0.491024	1.23432	1.23838	1.64276	2.43	0.847923
1.18784	1.54069	0.54847	1.12167	0.981754	1.21859
1.77209	1.50454	0.474508	1.97045	1.00468	2.43891
1.18574	3.51561	1.94944	1.47614	0.35288	1.45271
1.95777	2.13513	1.64851	2.08342	0.891251	2.39961
0.373859	3.55601	0.858142	0.806653	1.28419	2.45114
1.02899	1.51924	1.07491	0.726139	0.201308	0.401645
1.38864	0.971981	1.80828	0.932894	0.883863	0.287879
0.678594	0.575195	1.11254	0.197814	0.992469	0.450341
2.82842	1.3575	1.26137	0.807204	0.865883	1.20932
1.8404	1.75042	0.659186	0.107225	3.57654	1.58513
0.920187	1.54399	0.746123	1.19496	0.943732	0.628372
0.923591	2.16955	0.754976	1.46068	1.88964	0.674476
0.922559	1.17078	1.37133	0.872304	2.18663	2.42266
2.1779	1.52798	0.940176	1.46073	2.47002	4.11617
0.615059	1.15766	1.11809	0.098051	2.52758	1.42121
0.896468	0.543997	0.836268	0.152032	2.0922	2.38052
1.48115	0.788521	1.15121	4.32228	2.14466	1.67143
0.010639	0.914286	1.18629	1.86333	0.655775	1.24184
0.75778	0.811526	1.33809	1.69233	1.23227	1.82602
0.305725	0.133774	3.47243	1.47883	2.94106	0.808845
1.27706	3.0607	0.554455	1.27069	1.65441	0.497204
2.27331	1.69782	0.859481	1.03155	1.7069	1.06462
2.14274	0.983333	2.54366	1.06755	1.76541	1.50894
1.28087	0.385805	1.50709	1.24036	1.49692	1.69197
1.52535	3.37282	2.00177	1.4632	0.091869	1.76371
0.458574	1.56393	4.01767	1.5148	0.275587	1.49686
1.392	2.61813	1.60727	0.563932	1.10959	2.34682
1.77487	2.90857	1.42652	1.34079	0.660639	1.35575
1.14789	0.793026	1.56733	0.958355	0.164643	2.23715
1.00136	2.19164	1.17938	1.74668	0.111052	1.64113
0.259376	0.867553	0.985186	1.98344	0.04186	1.92255
1.67996	1.13393	3.40353	1.83126	0.334628	1.4751
0.950671	1.51176	3.01723	2.4057	0.657877	1.431
2.641	1.83067	1.81799	0.983376	0.457339	0.988376
1.52916	1.88966	2.12719	1.0311	0.998791	1.32752
0.936652	2.30238	3.90876	1.08099
0.011245	2.33291	0.798881	2.40792
0.098301	1.69631	0.652801	1.19964
0.223635	1.57588	0.402246	1.2389
0.25802	1.61632	0.559256	1.63881
0.161068	3.32841	1.18435	1.28662
0.034903	0.528532	0.57098	0.353386
0.816214	1.59284	0.583408	1.25602
0.418153	1.74331	0.841966	1.34429
0.419306	4.86182	0.316983	0.408787
0.002916	4.81234	1.09868	0.926243
0.487407	2.77809	0.609495	1.15999
0.167057	1.0284	0.731638	1.05867
0.650935	1.44349	1.79988	0.922711
0.490563	2.24996	0.476165	1.32129
1.27753	3.84638	0.634112	1.03878
0.656856	0.460554	0.659012	1.11182
0.1957	2.67164	2.60483	0.934886
0.5805	0.433227	0.937898	1.22108
0.051575	0.659617	0.82687	0.877883
0.457695	0.192538	0.850305	0.882229
0.5555	2.18722	0.905148	1.46018
0.319903	1.55178	0.805762	1.27874
0.480716	1.88459	1.80031	1.1926
0.508114	0.261254	1.51705	1.66662
0.263228	0.152018	0.734559	1.37234
0.422874	0.350899	0.283466	1.56457
0.04974	0.22724	0.186189	0.616425
0.68818	0.724253	0.720592	0.487792
0.326508	1.33351	0.688309	2.96458
0.258694	2.12301	0.255765	0.87333
0.166292	2.1807	1.40728	0.687111
0.017779	0.393313	0.284768	0.997477
0.801787	0.517187	0.190166	1.29693
0.632403	2.16692	0.79826	1.66295
1.04855	1.36028	0.352872	1.57611
0.672339	0.879107	0.858707	0.630064
0.475644	1.552	0.927262	1.41111
0.022363	0.805026	1.60815	3.8819
0.527385	0.932328	1.40332	1.52138
0.171434	0.52634	4.20407	1.27077
1.27079	1.08259	2.80323	0.627669
0.156744	2.47088	1.21088	2.27694
0.7054	1.71413	1.71413	1.3579
0.49014	0.787563	1.37806	3.45916
0.175324	1.70562	0.885936	2.36778
0.112107	1.05864	1.06777	1.69591
1.55569	1.76352	1.57006	1.37774
0.325114	1.18189	0.730897	1.73573
1.74059	2.74575	1.65557	1.50625
1.85812	0.154047	4.07128	1.4303
2.72247	0.750217	1.24955	1.15684
1.13311	0.018265	1.28549	1.20163
1.43578	1.7313	0.580695	3.42562
1.05791	1.43337	0.719049	1.38593
0.056411	0.546235	0.305912	1.70409
0.710648	0.448752	0.842274	1.62984
0.963397	4.54305	0	1.60945
0.572042	0.714655	0.235967	0.908703
0.861422	1.31385	0.990757	2.08326
0.46302	0.795053	2.81761	0.680637
0.40361	3.93043	0.373314	1.07904
1.25337	3.22238	0.275698	3.78225
0.386081	2.29777	0.497638	1.65948
1.28997	0.84245	0.823226	1.17847
0.606247	3.40551	0.517728	2.20276
1.00114	1.08652	0.562225	0.83527
1.73071	1.91611	1.06049	0
1.85829	3.68161	1.11834	0.873396
0.869564	2.08471	0.983184	0.729004
0.988237	0.758973	0.622359	0.391655
1.67568	0.309885	0.792926	0.30642
1.99142	1.63081	1.19364	0.434412
2.12967	0.215434	1.7009	1.06139
4.01556	0.181668	0.681374	0.953831
1.70997	0.287493	0.109623	0.564288
1.7517	1.31108	0.614684	0.115794
1.69377	0.833441	0.854779	0.381597
2.30628	0.729113	0.684464	0.381597
2.5035	0.415997	1.50247	0.614086
2.40308	0.558144	1.86241	1.32765
1.83181	2.78009	2.11297	0.04203
3.1019	1.38171	2.31818	1.7617
2.38983	0.666487	2.84141	0.533117
1.19162	2.30948	2.24905	2.08177
0.176298	1.72635	0.83791	1.41438
2.07793	2.09143	0.751186	0.71756
1.01667	3.10227	1.38498	1.13187
0.691247	1.46992	2.26972	0.688496
0.572166	2.47663	1.46262	0.988555
0.585169	2.13756	1.09257	0.987581
1.1956	1.44792	1.11303	0.621404
1.11915	0.689673	1.05389	0.726297
0.448545	2.67767	1.38898	0.975145
0.255787	1.90024	1.15678	1.29869
0.525742	0.698755	1.27176	1.96305
0.54973	0.597322	1.46475	0.894583
0.167542	0.760639	0.919415	1.60487
0.175692	0.514375	1.20655	2.12666
0.310029	0.657552	0.812122	1.36732
