# Supplementary material for: Inhibition of topoisomerase 2 catalytic activity impacts the integrity of heterochromatin and repetitive DNA and leads to interlinks between clustered repeats
Source: Nat Commun. 2024 Jul 8;15:5727. doi: 10.1038/s41467-024-49816-7 (PMC11231352; doi:10.1038/s41467-024-49816-7)
Supplement: Supplementary file 8 — Source Data [file 41467_2024_49816_MOESM8_ESM.zip › Source Data Figure S1.xlsx]

## Sheet: Sheet1
Fig. S1c
Biological replicate	DMSO	ICRF-193
1st	84	94.1667
2nd	87.3684	87.6289
3rd	72.043	89.2473
Fig. S1d
Biological replicate	DMSO	ICRF-193
1st	50.9091	74.7573
2nd	62.6263	60.6061
3rd	64	67
Fig. S1e	Fold change		100% Input
Biological replicate	DMSO	ICRF-193	DMSO	ICRF-193
1st	1	7.6331	2.27984	17.4022
2nd	1	6.98593	5.23816	36.5934
3rd	1	5.54736	4.18755	23.2298
Fig. S1g	Undamaged			γΗ2ΑΧ+
Biological replicate	1st	2nd	3rd	1st	2nd	3rd
G1	80	75.9259	68.5714	20	24.0741	31.4286
S	39.2857	56.25	59.0361	60.7143	43.75	40.9639
G2	6	0	0	94	100	100
Fig. S1h
Biological replicate	Early	Mid	Late
1st	0	39.6226	60.3774
2nd	0	51.9231	48.0769
3rd	0	53.0612	46.9388
Fig. S1j
Biological replicate	DMSO	ICRF-193
1st	24.5098	31.4815
2nd	8.44156	20.4225
3rd	8	22
Fig. S1k
Biological replicate	DMSO	ICRF-193
1st	1.78571	94.8905
2nd	0.892857	92.3077
3rd	4.71698	88.1188
Fig. S1n
Biological replicate	DMSO	ICRF-193
1st	1	93.9394
2nd	0	90.9091
3rd	4	92.9293
Fig. S1o	G1			S			G2
Biological replicate	1st	2nd	3rd	1st	2nd	3rd	1st	2nd	3rd
DMSO	61.0897	68.1634	66.4631	31.4103	25.3044	27.9437	7.5	6.53227	5.59311
ICRF-193	41.047	52.5579	52.2303	44.3783	33.3283	33.7128	14.5747	14.1139	14.0569
Fig. S1p	DMSO					ICRF-193
	1st	2nd	3rd	4th	5th	1st	2nd	3rd	4th	5th
Early S	40.3846	47.9167	45.9459	44	40.9524	25.9259	44.4444	30.4878	26	26.2195
Mid S	37.5	28.8462	27.9279	26	27.619	34.7222	31.4815	30.4878	42.3423	40.8537
Late S	14.5833	30.7692	26.1261	30	31.4286	20.8333	42.5926	39.0244	38.7387	32.9268
Fig. S1q
Biological replicate	DMSO	ICRF-193
1st	22.7273	38.5965
2nd	23.2323	32.0574
3rd	23.741	46.4286
