# Supplementary material for: Inhibition of topoisomerase 2 catalytic activity impacts the integrity of heterochromatin and repetitive DNA and leads to interlinks between clustered repeats
Source: Nat Commun. 2024 Jul 8;15:5727. doi: 10.1038/s41467-024-49816-7 (PMC11231352; doi:10.1038/s41467-024-49816-7)
Supplement: Supplementary file 8 — Source Data [file 41467_2024_49816_MOESM8_ESM.zip › Source Data Figure S2.xlsx]

## Sheet: Sheet1
Fig. S2b	Fold change		Foci
Biological replicate	Scr	siTop2α	Scr	siTop2α
1st	1	0.518937	25.136	13.044
2nd	1	0.443334	24.424	10.828
3rd	1	0.249148	19.956	4.972
4th	1	0.102556	27.41	2.845
Fig. S2c	Fold change		Foci
Biological replicate	Scr	siTop2α	Scr	siTop2α
1st	1	1.35093	9.395	12.692
2nd	1	0.910596	10.749	9.788
3rd	1	0.84815	8.515	7.222
4th	1	1.20997	16.669	20.169
Fig. S2d	Fold change		Intensity
Biological replicate	Scr	siTop2β	Scr	siTop2β
1st	1	1.14152	69.382	79.201
2nd	1	1.05438	252.771	266.516
3rd	1	0.991383	101.308	100.435
Fig. S2f	Fold change		Intensity
Biological replicate	Scr	siTop2β	Scr	siTop2β
1st	1	0.0926597	5.245	0.486
2nd	1	0.118069	7.953	0.939
3rd	1	0.217309	3.686	0.801
Fig. S2g	Fold change		Intensity
Biological replicate	Scr	siTop2β	Scr	siTop2β
1st	1	0.865827	6.909	5.982
2nd	1	0.663672	4.897	3.25
3rd	1	0.807892	3.852	3.112
Fig. S2j	DMSO			ICRF-193
Biological replicate:	1st	2nd	3rd	1st	2nd	3rd
G1	1.1	0.28	0.19	6.32	4.85	6.46
S	3.02	1.06	0.86	8.86	7.9	10.47
G2	4.94	1.59	1.91	15.78	12.52	15.94
Fig. S2l
Biological replicate	DMSO	ICRF-193
1st	0	8.33333
2nd	0	8.92857
3rd	0	5.88235
