# Supplementary material for: Inhibition of topoisomerase 2 catalytic activity impacts the integrity of heterochromatin and repetitive DNA and leads to interlinks between clustered repeats
Source: Nat Commun. 2024 Jul 8;15:5727. doi: 10.1038/s41467-024-49816-7 (PMC11231352; doi:10.1038/s41467-024-49816-7)
Supplement: Supplementary file 8 — Source Data [file 41467_2024_49816_MOESM8_ESM.zip › Source Data Figure S3.xlsx]

## Sheet: Sheet1
Fig. S3e
Biological replicate	DMSO	0h	2h	4h	6h
1st	0	24	6	10	10
2nd	4	38	10	2	0
3rd	2	16	18	10	6
Fig. S3f
Biological replicate	DMSO	0h	2h	4h	6h
1st	2	24	22	14	2
2nd	0	28.3019	20	19.6078	16
3rd	0	32.3232	19.6078	13.7255	4.90196
Fig. S3g
Biological replicate	DMSO	0h	2h	4h	6h
1st	6	6	12	8	2
2nd	4	14	14	4	2
3rd	4	6.34921	14.8148	11.3208	7.69231
Fig. S3i	DMSO			ICRF-193
Biological replicate:	1st	2nd	3rd	1st	2nd	3rd
G1	2.78	2.83	3.18	9	9.37	8.44
S	2.38	2.29	3.05	8.72	8.06	10.63
G2	1.91	1.35	3.06	18.62	18.62	25.11
Fig. S3j	DMSO				ICRF-193
Biological replicate:	1st	2nd	3rd	4th	1st	2nd	3rd	4th
G1	2.12	3.35	2.19	4.19	5.09	6.08	4.69	7.5
S	7.25	11.01	5.48	9.06	13.41	17.39	13.46	14.89
G2	6.5	8.47	4.37	7.64	21.13	21.35	20.39	25.35
Fig. S3k	ICRF-193			ATMi + ICRF-193
Biological replicate:	1st	2nd	3rd	1st	2nd	3rd
0h	43.3962	57.8947	42.9907	36.5385	24.5283	24.2991
2h	47.3684	50	46.6165	24.5283	22.807	22.5225
4h	29.6296	43.6364	28.3186	7.27273	29.8246	9.32203
6h	4.9505	8	3	5	3.33333	1.63934
Fig. S3l	ICRF-193				ATRi + ICRF-193
Biological replicate:	1st	2nd	3rd	4th	1st	2nd	3rd	4th
0h	52	40	37.2549	45.6897	52	30	33.9623	29.2035
2h	42	38	38.1818	42.9825	24	10	10.7143	21.6
4h	26	16	23.0769	23.3871	4	2	4.62963	3.7037
6h	10	8	10.3774	10.3175	6	0	0	2.7972
Fig. S3m	ICRF-193	ATMi + ATRi + ICRF-193
Biological replicate:	1st	1st
0h	64.9254	3.25203
2h	64.8855	2.61438
4h	58.4071	1.86916
6h	16.3636	3.73832
Fig. S3n	wt			KuKO
Biological replicate:	1st	2nd	3rd	1st	2nd	3rd
0h	45.1613	37.5796	59	36.4198	52.8169	36.8932
3h	60.5769	23.7805	36.4486	57.4074	66.6667	51.6393
6h	29.2994	20.5674	0	82.7586	69.7842	57
Fig. S3o	DMSO					DNAPKi
Biological replicate:	1st	2nd	3rd	4th	5th	1st	2nd	3rd	4th	5th
0h	34	42.9907	43.3962	34	50	62	48	53.8462	35.8491	42
2h	34	46.6165	47.3684	30	42	40	49.2857	42.5926	42	60
4h	28	28.3186	29.6296	22		42	44.2623	36.3636	50
6h	12	3	4.9505	14	10	18	20.6349	18.6275	50	32
Fig. S3p	ICRF-193 0h rls				ICRF-193 4h rls
Biological replicate:	1st	2nd	3rd	4th	1st	2nd	3rd	4th
Scr	34	44	48	46	6	4	14	12
siDNAPK			38	42			20	19
siRad51	49	45	42	55	26	13	27	22
siRad52	56	40	48	40	16	4	21	11
Fig. S3q
Technical replicate	Scr	siDNAPK
1st	1	0.0231957
2nd	1	0.0620683
3rd	1	0.052556
Fig. S3r	Fold change		Mean intensity
Biological replicate	Scr	siRad51	Scr	siRad51
1st	1	0.457141	78.14	35.721
2nd	1	0.520816	15.637	8.144
3rd	1	0.211183	37.934	8.011
4th	1	0.286206	23.263	6.658
Fig. S3s	ICRF-193		ICRF-193+Rad52i
Biological replicate:	1st	2nd	1st	2nd
0h	56	58	32	50
2h	36	22	28	32
4h	16	16	14	12
6h	18	4	10	0
Fig. S3t	DMSO				Rad51i
Biological replicate:	1st	2nd	3rd	4th	1st	2nd	3rd	4th
0h	40	36	37.2549	45.6897	38	36	47.2	43.1373
2h	40	44	38.1818	42.9825	38	24	40	25.2252
4h	8	18	23.3871	23.0769	14	20	19.2308	10.4348
6h		8	10.3175	10.3774	8	5.64516	6.79612
