# Supplementary material for: Inhibition of topoisomerase 2 catalytic activity impacts the integrity of heterochromatin and repetitive DNA and leads to interlinks between clustered repeats
Source: Nat Commun. 2024 Jul 8;15:5727. doi: 10.1038/s41467-024-49816-7 (PMC11231352; doi:10.1038/s41467-024-49816-7)
Supplement: Supplementary file 8 — Source Data [file 41467_2024_49816_MOESM8_ESM.zip › Source Data Figure S5.xlsx]

## Sheet: Sheet1
Fig. S5a	DMSO			ICRF-193			Etoposide
Technical replicate:	1st	2nd	3rd	1st	2nd	3rd	1st	2nd	3rd
Satellite II	0.139389	0.113219	0.124757	0.0155586	0.0135446	0.0155586	1.20904	1.20904	1.14382
Satellite III	0.0639841	0.0484908	0.0534323	0.0153799	0.0132965	0.0152737	0.4732	0.536081	0.453924
Centromere	0.0771525	0.0681027	0.0740096	0.0177077	0.0184597	0.0193775	0.510691	0.376448	0.551152
Fig. S5b	DMSO			ICRF-193			Etoposide
Technical replicate:	1st	2nd	3rd	1st	2nd	3rd	1st	2nd	3rd
Satellite II	0.0510784	0.0646528	0.0590817	0.0566096	0.0623784	0.057799	0.173602	0.172403	0.191293
Satellite III	0.0586059	0.0573998	0.0632491	0.0645781	0.0650273	0.0645781	0.178896	0.174004	0.170423
Centromere	0.0525751	0.0522119	0.0567405	0.0667012	0.085606	0.0862015	0.17481	0.153239	0.160858
Fig. S5c
Biological replicates	DMSO			ICRF-193
Time (s)	1st	2nd	3rd	1st	2nd	3rd
0	1.00773	1.00115	1.00078	0.998757	0.998295	1.0015
1.078	0.992731	0.998313	0.995923	1.00097	0.995672	1.00004
2.157	1.0012	1.00055	1.00334	1.00029	1.00606	0.998506
3.235	0.27106	0.165594	0.136542	0.244138	0.124808	0.172902
4.313	0.321123	0.206394	0.171806	0.275865	0.151681	0.209595
5.391	0.356981	0.238207	0.197738	0.293486	0.170363	0.231711
6.47	0.38823	0.263994	0.219462	0.307591	0.186358	0.249119
7.548	0.417605	0.288016	0.240787	0.317451	0.198813	0.26712
8.626	0.441555	0.309651	0.259167	0.328703	0.210931	0.27567
9.704	0.465387	0.331513	0.275733	0.337057	0.220809	0.287573
10.783	0.486613	0.348677	0.293856	0.344089	0.230218	0.293824
11.861	0.504103	0.367693	0.310044	0.350943	0.23794	0.299824
12.94	0.521416	0.381604	0.3237	0.356631	0.245757	0.311028
14.017	0.542748	0.397276	0.338392	0.360913	0.252794	0.316356
15.097	0.554449	0.412062	0.350784	0.365772	0.260252	0.321257
16.174	0.570537	0.424569	0.363894	0.369463	0.265802	0.321808
17.253	0.584308	0.43813	0.376763	0.372873	0.271832	0.329466
18.329	0.595325	0.446838	0.386623	0.376868	0.27611	0.335168
19.407	0.605977	0.462147	0.399197	0.382916	0.283541	0.340551
20.487	0.620332	0.472579	0.410513	0.386966	0.284606	0.342458
21.565	0.627885	0.486228	0.419811	0.390437	0.288031	0.3437
22.644	0.636716	0.49605	0.427496	0.391791	0.295009	0.346959
23.722	0.643818	0.502838	0.434406	0.39466	0.299977	0.350309
24.8	0.650566	0.51421	0.441158	0.398379	0.305612	0.353019
25.877	0.658365	0.522768	0.447852	0.401667	0.308141	0.355552
26.957	0.659927	0.530193	0.454471	0.403348	0.312573	0.356754
28.035	0.671261	0.535558	0.461146	0.405847	0.316069	0.362746
29.114	0.683837	0.543579	0.467001	0.406816	0.319067	0.364992
30.191	0.683844	0.550298	0.474761	0.409329	0.320557	0.36591
31.269	0.689197	0.556851	0.48239	0.407436	0.323532	0.363343
32.349	0.694985	0.56521	0.489435	0.406964	0.32606	0.368762
33.426	0.707853	0.572783	0.49587	0.408306	0.327304	0.370437
34.505	0.714578	0.576541	0.506265	0.408204	0.331024	0.37368
35.582	0.717597	0.583367	0.511357	0.40836	0.330741	0.376413
36.661	0.724607	0.584232	0.514622	0.410851	0.332375	0.374797
37.739	0.730798	0.594282	0.521094	0.41132	0.331775	0.377925
38.818	0.739194	0.597356	0.526712	0.415936	0.329963	0.378786
39.897	0.742154	0.60478	0.523397	0.408527	0.329742	0.379981
40.975	0.743107	0.607275	0.527591	0.411513	0.333946	0.377863
42.052	0.749829	0.615017	0.529862	0.421566	0.337339	0.379552
43.13	0.752471	0.61773	0.531398	0.42425	0.337941	0.380848
44.208	0.752236	0.621316	0.534338	0.424898	0.338593	0.380839
45.287	0.754906	0.624058	0.5387	0.425932	0.338508	0.379734
46.367	0.759996	0.629199	0.539011	0.428496	0.342249	0.386017
47.444	0.76054	0.631043	0.539146	0.425773	0.344099	0.381025
48.521	0.76506	0.636527	0.542588	0.424831	0.345091	0.383589
49.601	0.765114	0.639617	0.551327	0.424899	0.343773	0.384901
50.679	0.764948	0.645224	0.554552	0.427636	0.34382	0.384493
51.757	0.764405	0.645199	0.55766	0.4262	0.345379	0.383735
52.835	0.764813	0.647248	0.554912	0.425573	0.348204	0.38384
53.913	0.764594	0.654957	0.561432	0.42517	0.347806	0.38282
54.991	0.757891	0.65585	0.563104	0.42584	0.349544	0.383718
56.069	0.763052	0.659168	0.568944	0.427498	0.352183	0.379956
57.149	0.761545	0.663096	0.568293	0.427589	0.35131	0.382498
58.225	0.763688	0.665141	0.575767	0.429494	0.352871	0.379792
59.304	0.767828	0.669054	0.577013	0.429787	0.350755	0.380231
60.383	0.76719	0.668966	0.578107	0.428404	0.352035	0.37956
61.461	0.775457	0.672236	0.583471	0.426652	0.351439	0.384046
62.541	0.776835	0.673335	0.585348	0.42693	0.35261	0.382496
63.617	0.779527	0.67569	0.583888	0.428566	0.354832	0.381054
64.695	0.777114	0.676254	0.586508	0.426849	0.356339	0.380627
65.775	0.780685	0.682372	0.595224	0.428847	0.357513	0.383242
66.853	0.783918	0.686265	0.607479	0.430697	0.357366	0.382358
67.931	0.792118	0.68549	0.606605	0.428856	0.361169	0.38167
69.007	0.802507	0.693328	0.606034	0.432675	0.362251	0.38301
70.088	0.801261	0.694536	0.612092	0.433688	0.363603	0.381573
71.166	0.802356	0.691572	0.610252	0.433419	0.361765	0.382462
72.245	0.807802	0.691223	0.612527	0.435989	0.362464	0.380477
73.322	0.80618	0.694408	0.613023	0.434509	0.364651	0.379515
74.4	0.806954	0.697008	0.614766	0.436872	0.364176	0.379273
75.478	0.807605	0.696317	0.616386	0.435198	0.364297	0.377801
76.557	0.809189	0.698283	0.606798	0.435317	0.363606	0.381595
77.635	0.819292	0.699311	0.610443	0.43577	0.362575	0.381481
78.715	0.84114	0.701594	0.607573	0.437743	0.363309	0.379877
79.791	0.845743	0.704243	0.614207	0.43744	0.364954	0.382098
80.87	0.844454	0.704705	0.622033	0.437152	0.363481	0.381315
81.949	0.845538	0.704021	0.623719	0.436487	0.364126	0.383648
83.027	0.845034	0.704727	0.622614	0.437745	0.36629	0.3904
84.104	0.844755	0.709099	0.622868	0.438005	0.369844	0.388515
85.183	0.837079	0.708857	0.625069	0.436601	0.371752	0.395093
86.262	0.838315	0.711744	0.632247	0.439905	0.374933	0.394787
87.34	0.837853	0.713861	0.631314	0.440132	0.376873	0.397895
88.419	0.839904	0.713364	0.634592	0.444179	0.375115	0.397188
89.496	0.848553	0.715684	0.63869	0.440237	0.376372	0.395539
90.574	0.838484	0.71282	0.636583	0.435793	0.378263	0.393249
91.653	0.835615	0.714718	0.636536	0.442645	0.381252	0.393131
92.731	0.83554	0.714157	0.642732	0.43872	0.382881	0.395754
93.807	0.838803	0.720225	0.64174	0.4361	0.382665	0.393643
94.887	0.836834	0.719971	0.652699	0.436202	0.383577	0.391769
95.966	0.84439	0.723331	0.654639	0.436531	0.382322	0.392643
97.043	0.852479	0.722065	0.655388	0.436832	0.384531	0.395009
98.123	0.851675	0.721866	0.661732	0.436681	0.383233	0.389296
99.199	0.85065	0.722342	0.656021	0.438088	0.378345	0.390941
100.278	0.852569	0.727291	0.659407	0.434025	0.37951	0.392735
101.361	0.848691	0.726939	0.659899	0.434385	0.38122	0.38939
102.438	0.851706	0.732307	0.66056	0.432497	0.381685	0.387447
103.515	0.842705	0.726934	0.65759	0.432465	0.383314	0.388312
104.592	0.857478	0.734285	0.660713	0.430234	0.385225	0.387761
105.662	0.857363	0.73917	0.649809	0.428088	0.38373	0.390259
106.745	0.847214	0.743826	0.65396	0.428854	0.387433	0.391275
