# Supplementary material for: Inhibition of topoisomerase 2 catalytic activity impacts the integrity of heterochromatin and repetitive DNA and leads to interlinks between clustered repeats
Source: Nat Commun. 2024 Jul 8;15:5727. doi: 10.1038/s41467-024-49816-7 (PMC11231352; doi:10.1038/s41467-024-49816-7)
Supplement: Supplementary file 8 — Source Data [file 41467_2024_49816_MOESM8_ESM.zip › Source Data Figure S6.xlsx]

## Sheet: Sheet1
Fig. S6b	Fold change		Number of Foci
Biological replicate	ICRF-193	Sumoi + ICRF-193	ICRF-193	Sumoi + ICRF-193
1st	1	0.127273	12.1	1.54
2nd	1	0.0336927	7.42	0.25
3rd	1	0.193968	19.23	3.73
Fig. S6d	DMSO			ICRF-193			Sumoi + ICRF-193
Biological replicate:	1st	2nd	3rd	1st	2nd	3rd	1st	2nd	3rd
Sumo1-RFP	0	0	0	5.76923	3.92157	5.66038	0	0	0
Sumo2-RFP	0	0	2	25	32	39.1304	0	0	0
Sumo3-RFP	5.55556	0	4	38	34.6154	37.2549	0	2	0
Fig. S6f	Fold change		Number of Foci
Biological replicate	ICRF-193	ICRF-193+Sumoi	ICRF-193	ICRF-193+Sumoi
1st	1	1.15628	23.74	27.45
2nd	1	0.867084	25.58	22.18
3rd	1	1.02793	28.29	29.08
Fig. S6g								Fig. S6i	Fold change		Number of Foci
Biological replicates	ICRF-193			Sumoi + ICRF-193				Biological replicate	ICRF-193	ICRF-193+Sumoi	ICRF-193	ICRF-193+Sumoi
Time (s)	1st	2nd	3rd	1st	2nd	3rd		1st	1	1.21517	22.68	27.56
0	0.998757	0.998295	1.0015	1.00249	0.993986	0.999215		2nd	1	1.6916	7.62	12.89
1.078	1.00097	0.995672	1.00004	0.999542	0.997591	0.997911		3rd	1	1.38179	27.45	37.93
2.157	1.00029	1.00606	0.998506	0.997976	1.00843	1.00293
3.235	0.244138	0.124808	0.172902	0.17855	0.155346	0.140193		Fig. S6j	Fold change		Number of Foci
4.313	0.275865	0.151681	0.209595	0.205551	0.201406	0.16192		Biological replicate	ICRF-193	ICRF-193+MG132	ICRF-193	ICRF-193+MG132
5.391	0.293486	0.170363	0.231711	0.222285	0.231922	0.177238		1st	1	1.06517	30.0698	32.0293
6.47	0.307591	0.186358	0.249119	0.235128	0.255816	0.187879		2nd	1	1.09275	29.774	32.5356
7.548	0.317451	0.198813	0.26712	0.245804	0.276737	0.198338		3rd	1	1.09308	28.456	31.1047
8.626	0.328703	0.210931	0.27567	0.254154	0.29296	0.207297
9.704	0.337057	0.220809	0.287573	0.258392	0.311291	0.21741		Fig. S6k	Fold change		Number of Foci
10.783	0.344089	0.230218	0.293824	0.262624	0.323272	0.226504		Biological replicate	ICRF-193	ICRF-193+MG132	ICRF-193	ICRF-193+MG132
11.861	0.350943	0.23794	0.299824	0.269591	0.336007	0.230906		1st	1	1.18603	13.1315	15.5744
12.94	0.356631	0.245757	0.311028	0.276192	0.346856	0.236262		2nd	1	1.68069	11.5885	19.4768
14.017	0.360913	0.252794	0.316356	0.284554	0.355481	0.241396		3rd	1	1.27497	10.6006	13.5155
15.097	0.365772	0.260252	0.321257	0.290252	0.364804	0.24767
16.174	0.369463	0.265802	0.321808	0.294206	0.372677	0.252833		Fig. S6l	Fold change		Number of Foci
17.253	0.372873	0.271832	0.329466	0.296661	0.379217	0.257393		Biological replicate	ICRF-193	MG132 + ICRF-193	ICRF-193	MG132 + ICRF-193
18.329	0.376868	0.27611	0.335168	0.302722	0.38556	0.259178		1st	1	0.691635	25.632	17.728
19.407	0.382916	0.283541	0.340551	0.300996	0.392705	0.264012		2nd	1	0.784354	31.612	24.795
20.487	0.386966	0.284606	0.342458	0.30928	0.400511	0.264454		3rd	1	0.547406	26.695	14.613
21.565	0.390437	0.288031	0.3437	0.309069	0.408652	0.269429
22.644	0.391791	0.295009	0.346959	0.30723	0.416236	0.271987
23.722	0.39466	0.299977	0.350309	0.310224	0.416325	0.271973
24.8	0.398379	0.305612	0.353019	0.314136	0.421108	0.276287
25.877	0.401667	0.308141	0.355552	0.317606	0.425657	0.279609
26.957	0.403348	0.312573	0.356754	0.322187	0.430888	0.282974
28.035	0.405847	0.316069	0.362746	0.32006	0.431596	0.28517
29.114	0.406816	0.319067	0.364992	0.326436	0.434642	0.287892
30.191	0.409329	0.320557	0.36591	0.332839	0.436337	0.291773
31.269	0.407436	0.323532	0.363343	0.329286	0.443166	0.289202
32.349	0.406964	0.32606	0.368762	0.32962	0.446742	0.291993
33.426	0.408306	0.327304	0.370437	0.336346	0.448239	0.292815
34.505	0.408204	0.331024	0.37368	0.337578	0.45087	0.298139
35.582	0.40836	0.330741	0.376413	0.3425	0.455359	0.29702
36.661	0.410851	0.332375	0.374797	0.343039	0.458468	0.298043
37.739	0.41132	0.331775	0.377925	0.347787	0.460207	0.29821
38.818	0.415936	0.329963	0.378786	0.347956	0.460758	0.299688
39.897	0.408527	0.329742	0.379981	0.352314	0.455902	0.299933
40.975	0.411513	0.333946	0.377863	0.353893	0.461022	0.301395
42.052	0.421566	0.337339	0.379552	0.35905	0.461179	0.301542
43.13	0.42425	0.337941	0.380848	0.358193	0.46167	0.302322
44.208	0.424898	0.338593	0.380839	0.362474	0.464385	0.302506
45.287	0.425932	0.338508	0.379734	0.36144	0.466427	0.305731
46.367	0.428496	0.342249	0.386017	0.364721	0.466287	0.307094
47.444	0.425773	0.344099	0.381025	0.367486	0.467557	0.30534
48.521	0.424831	0.345091	0.383589	0.366553	0.467364	0.306813
49.601	0.424899	0.343773	0.384901	0.370238	0.467536	0.310096
50.679	0.427636	0.34382	0.384493	0.371896	0.469391	0.309344
51.757	0.4262	0.345379	0.383735	0.371666	0.468786	0.310807
52.835	0.425573	0.348204	0.38384	0.374354	0.466073	0.310168
53.913	0.42517	0.347806	0.38282	0.375367	0.464968	0.308238
54.991	0.42584	0.349544	0.383718	0.377225	0.465365	0.30981
56.069	0.427498	0.352183	0.379956	0.377897	0.468093	0.311952
57.149	0.427589	0.35131	0.382498	0.378621	0.468054	0.312339
58.225	0.429494	0.352871	0.379792	0.377972	0.469015	0.312035
59.304	0.429787	0.350755	0.380231	0.377911	0.467709	0.312441
60.383	0.428404	0.352035	0.37956	0.381899	0.465196	0.313889
61.461	0.426652	0.351439	0.384046	0.383081	0.470068	0.315618
62.541	0.42693	0.35261	0.382496	0.380153	0.46763	0.311495
63.617	0.428566	0.354832	0.381054	0.383245	0.468628	0.310133
64.695	0.426849	0.356339	0.380627	0.380836	0.468926	0.306015
65.775	0.428847	0.357513	0.383242	0.383693	0.468655	0.306807
66.853	0.430697	0.357366	0.382358	0.380885	0.46859	0.305407
67.931	0.428856	0.361169	0.38167	0.374043	0.468055	0.309694
69.007	0.432675	0.362251	0.38301	0.376415	0.466114	0.305199
70.088	0.433688	0.363603	0.381573	0.375969	0.46445	0.304251
71.166	0.433419	0.361765	0.382462	0.376579	0.46536	0.302099
72.245	0.435989	0.362464	0.380477	0.378106	0.466704	0.302184
73.322	0.434509	0.364651	0.379515	0.380642	0.466695	0.297939
74.4	0.436872	0.364176	0.379273	0.381828	0.465982	0.299601
75.478	0.435198	0.364297	0.377801	0.381346	0.467334	0.303019
76.557	0.435317	0.363606	0.381595	0.37973	0.469483	0.303205
77.635	0.43577	0.362575	0.381481	0.377761	0.467038	0.303927
78.715	0.437743	0.363309	0.379877	0.381346	0.465265	0.30188
79.791	0.43744	0.364954	0.382098	0.381063	0.45907	0.302975
80.87	0.437152	0.363481	0.381315	0.38084	0.463116	0.300121
81.949	0.436487	0.364126	0.383648	0.383177	0.461132	0.29872
83.027	0.437745	0.36629	0.3904	0.383	0.462367	0.298157
84.104	0.438005	0.369844	0.388515	0.383091	0.46168	0.302428
85.183	0.436601	0.371752	0.395093	0.382542	0.458919	0.30326
86.262	0.439905	0.374933	0.394787	0.385216	0.463218	0.303465
87.34	0.440132	0.376873	0.397895	0.385877	0.461218	0.300812
88.419	0.444179	0.375115	0.397188	0.386202	0.463522	0.299955
89.496	0.440237	0.376372	0.395539	0.385787	0.46299	0.300076
90.574	0.435793	0.378263	0.393249	0.389132	0.464785	0.302666
91.653	0.442645	0.381252	0.393131	0.387483	0.46433	0.304927
92.731	0.43872	0.382881	0.395754	0.391313	0.46526	0.299626
93.807	0.4361	0.382665	0.393643	0.388672	0.463295	0.299526
94.887	0.436202	0.383577	0.391769	0.388509	0.45646	0.302096
95.966	0.436531	0.382322	0.392643	0.389614	0.454391	0.298352
97.043	0.436832	0.384531	0.395009	0.390834	0.453156	0.298447
98.123	0.436681	0.383233	0.389296	0.386785	0.453203	0.30114
99.199	0.438088	0.378345	0.390941	0.387695	0.455005	0.297686
100.278	0.434025	0.37951	0.392735	0.391677	0.453998	0.301502
101.361	0.434385	0.38122	0.38939	0.386166	0.455863	0.300512
102.438	0.432497	0.381685	0.387447	0.388489	0.455631	0.298102
103.515	0.432465	0.383314	0.388312	0.390944	0.456302	0.305852
104.592	0.430234	0.385225	0.387761	0.389376	0.452341	0.299872
105.662	0.428088	0.38373	0.390259	0.392118	0.450893	0.300507
106.745	0.428854	0.387433	0.391275	0.391253	0.453565	0.303192
