# Supplementary material for: Inhibition of topoisomerase 2 catalytic activity impacts the integrity of heterochromatin and repetitive DNA and leads to interlinks between clustered repeats
Source: Nat Commun. 2024 Jul 8;15:5727. doi: 10.1038/s41467-024-49816-7 (PMC11231352; doi:10.1038/s41467-024-49816-7)
Supplement: Supplementary file 8 — Source Data [file 41467_2024_49816_MOESM8_ESM.zip › Source Data Figure S7.xlsx]

## Sheet: Sheet1
Fig. S7a
Biological replicate	ICRF-193	ICRF-193+Sumoi
1st	42.8571	0
Fig. S7b	Scr				siErcc1				siSlx4
Biological replicate:	1st	2nd	3rd	4th	1st	2nd	3rd	4th	1st	2nd	3rd	4th
Ercc1	1	1	1	1	0.123564	0.151774	0.35233	0.0920354	0.665111	0.88987	1.57098	0.871557
Slx4	1	1	1	1	0.656712	0.959264	1.47257	1.12246	0.197282	0.336031	0.377618	0.357661
Fig. S7c	Fold change												Percentage of cells
	Scr				siErcc1				siSlx4				Scr				siErcc1				siSlx4
Biological replicate:	1st	2nd	3rd	4th	1st	2nd	3rd	4th	1st	2nd	3rd	4th	1st	2nd	3rd	4th	1st	2nd	3rd	4th	1st	2nd	3rd	4th
	1	1	1	1	0.10628	0.0757576	0.0886426	0.0845238	0.0218498	0	0.084333	0.0687984	12.7841	12	10.8564	16.9014	1.3587	0.909091	0.962339	1.42857	0.27933	0	0.915552	1.16279
Fig. S7d
Biological replicate	wt	Slx4KO
1st	50	66.9118
2nd		46
3rd	45	46
Fig. S7e
Biological replicate	wt	Slx4KO
1st	1	40
Fig. S7f	Fold change						Number of foci
	Scr+ICRF-193			siErcc1+ICRF-193			Scr+ICRF-193			siErcc1+ICRF-193
Biological replicate:	1st	2nd	3rd	1st	2nd	3rd	1st	2nd	3rd	1st	2nd	3rd
	1	1	1	1.14499	0.913909	0.648248	17.932	10.245	11.727	20.532	9.363	7.602
